# Supplementary material for: Usability of a hearing test mobile app across generations
Source: PLoS One. 2025 Jul 29;20(7):e0327726. doi: 10.1371/journal.pone.0327726 (PMC12306789; doi:10.1371/journal.pone.0327726)
Supplement: S2 File — (XLSX) [file pone.0327726.s002.xlsx]

## Sheet: data
No.	Sex	Age	Education	Employment	Financial situation	Experience with hearing examinations	Hearing aid	Frequency of using mobile devices	App_right ear	App_left ear	PTA_right ear	PTA_left ear	App_right ear_degree	App_left ear_degree	PTA_right ear_degree	PTA_left ear_degree	Engagement–interest	Engagement– customization	Aesthetics	Functionality	Information–quality	Information–quantity	Difficulties in using the app	Understanding the results	Preferred method of hearing assessment_overall	Preferred method of hearing assessment_primary care/ audiology clinic	Participant's independence in carrying out the test	Interpretation of the test result
1	Men	29	Tertiary	Professionally active	Good/very good	First examination	No	Every day	6.25	15	1.25	1.25	Normal	Normal	Normal	Normal	OK, neither interesting nor uninteresting	For the most part, the options for preferences is insufficient	Little visual appeal, visually boring, low quality graphics	Suitable for use after some time learning how to use it	The result obtained is acceptable, but some information can be unclear	No, the amount of information is insufficient and it can be confusing	Saving the test result	Description	No preference	Test using the app at my primary care physician's office	A fully self-performed test (independently)	Incorrect (all elements incorrect)
2	Women	28	Tertiary	Professionally active	Good/very good	Several years ago	No	Every day	13.75	15	2.5	2.5	Normal	Normal	Normal	Normal	OK, neither interesting nor uninteresting	For the most part, the options for preferences is insufficient	Average visual appeal, graphics of moderate quality	Easy to learn how to use the app, instructions are clear and easy to read	The result obtained is acceptable, but some information can be unclear	No, the amount of information is insufficient and it can be confusing	Interpretation of the result	Description	Conventional test	Test using the app at my primary care physician's office	A fully self-performed test (independently)	Incorrect (all elements incorrect)
3	Women	74	Secondary	Pensioner	Good/very good	Regularly	Yes	Every day	26.25	27.5	31.25	28.75	Mild HL	Mild HL	Mild HL	Mild HL	Moderately interesting	For the most part, the ability to change preferences is sufficient	High visual appeal, good quality graphics	Suitable for use after some time learning how to use it	The result obtained is completely clear, there were no problems with understanding it	Yes, mostly a wide range of information and no unnecessary details	Installing the app	Audiogram (graph)	Conventional test	Conventional test in an audiology clinic	Assistance at certain elements of the procedure (partial assistance)	Correct (all elements correct)
4	Women	72	Vocational	Pensioner	Fair	Several years ago	No	Do not use	25	20	15	18.75	Mild HL	Mild HL	Normal	Normal	Very interesting	The app does not allow any customization of preferred features	Very high visual appeal, graphics professionally designed	Difficult, limited instructions, menu icons are confusing and complicated	The result obtained is completely unclear/ unintelligible	OK, but not comprehensive or concise	Installing the app	Description	Conventional test	Conventional test in an audiology clinic	Testing entirely by another person (full assistance)	Incorrect (all elements incorrect)
5	Men	34	Tertiary	Professionally active	Good/very good	Regularly	No	Every day	8.75	12.5	6.25	10	Normal	Normal	Normal	Normal	OK, neither interesting nor uninteresting	For the most part, the ability to change preferences is sufficient	Average visual appeal, graphics of moderate quality	Able to use app immediately; the system is intuitive, simple	The result obtained is completely clear, there were no problems with understanding it	Yes, mostly a wide range of information and no unnecessary details	Device calibration	Description	Conventional test	Conventional test in an audiology clinic	A fully self-performed test (independently)	Correct (all elements correct)
6	Men	57	Vocational	Professionally active	Fair	Several years ago	No	Several times a week	18.75	15	16.25	13.75	Normal	Normal	Normal	Normal	Very interesting	For the most part, the ability to change preferences is sufficient	High visual appeal, good quality graphics	Easy to learn how to use the app, instructions are clear and easy to read	The result obtained is mostly clear, with minor problems in understanding some information	Yes, mostly a wide range of information and no unnecessary details	Interpretation of the result	Audiogram (graph)	Conventional test	Test using the app at my primary care physician's office	Assistance at certain elements of the procedure (partial assistance)	Partially correct
7	Women	18	Primary	Student	Good/very good	Several years ago	No	Every day	3.75	8.75	6.25	1.25	Normal	Normal	Normal	Normal	Very interesting	Allows full customization	High visual appeal, good quality graphics	Able to use app immediately; the system is intuitive, simple	The result obtained is acceptable, but some information can be unclear	Yes, mostly a wide range of information and no unnecessary details	Interpretation of the result	Description	Using the app	Test using the app at my primary care physician's office	Assistance at certain elements of the procedure (partial assistance)	Partially correct
8	Women	47	Vocational	Professionally active	Good/very good	Several years ago	No	Every day	13.75	20	10	12.5	Normal	Mild HL	Normal	Normal	Very interesting	Allows full customization	High visual appeal, good quality graphics	Able to use app immediately; the system is intuitive, simple	The result obtained is mostly clear, with minor problems in understanding some information	Yes, the information is presented in both a comprehensive and concise manner	Interpretation of the result	Description	Using the app	Test using the app at my primary care physician's office	Assistance at certain elements of the procedure (partial assistance)	Partially correct
9	Women	37	Tertiary	Professionally active	Good/very good	First examination	No	Every day	11.25	18.75	11.25	13.75	Normal	Normal	Normal	Normal	OK, neither interesting nor uninteresting	Allows multiple customization options	High visual appeal, good quality graphics	Easy to learn how to use the app, instructions are clear and easy to read	The result obtained is mostly unclear, missing a lot of relevant information	No, the amount of information is insufficient and it can be confusing	Interpretation of the result	Description	Conventional test	Conventional test in an audiology clinic	Assistance at certain elements of the procedure (partial assistance)	Partially correct
10	Men	36	Tertiary	Professionally active	Good/very good	Regularly	No	Every day	5	7.5	5	8.75	Normal	Normal	Normal	Normal	Very interesting	Allows full customization	High visual appeal, good quality graphics	Able to use app immediately; the system is intuitive, simple	The result obtained is completely clear, there were no problems with understanding it	Yes, the information is presented in both a comprehensive and concise manner	Interpretation of the result	Audiogram (graph)	Using the app	Test using the app at my primary care physician's office	Assistance at certain elements of the procedure (partial assistance)	Correct (all elements correct)
11	Men	20	Vocational	Professionally active	Fair	First examination	No	Every day	12.5	12.5	13.75	11.25	Normal	Normal	Normal	Normal	Very interesting	Allows full customization	High visual appeal, good quality graphics	Easy to learn how to use the app, instructions are clear and easy to read	The result obtained is completely clear, there were no problems with understanding it	Yes, mostly a wide range of information and no unnecessary details	Interpretation of the result	Audiogram (graph)	Using the app	Test using the app at my primary care physician's office	Assistance at certain elements of the procedure (partial assistance)	Partially correct
12	Men	50	Secondary	Professionally active	Fair	First examination	No	Every day	11.25	11.25	8.75	13.75	Normal	Normal	Normal	Normal	Very interesting	Allows full customization	Very high visual appeal, graphics professionally designed	Able to use app immediately; the system is intuitive, simple	The result obtained is completely clear, there were no problems with understanding it	Yes, the information is presented in both a comprehensive and concise manner	Interpretation of the result	Calculated degree of hearing loss	Using the app	Test using the app at my primary care physician's office	Assistance at certain elements of the procedure (partial assistance)	Incorrect (all elements incorrect)
13	Women	54	Vocational	Professionally active	Good/very good	First examination	No	Every day	10	11.25	7.5	5	Normal	Normal	Normal	Normal	Very interesting	For the most part, the ability to change preferences is sufficient	High visual appeal, good quality graphics	Easy to learn how to use the app, instructions are clear and easy to read	The result obtained is completely unclear/ unintelligible	Yes, the information is presented in both a comprehensive and concise manner	Interpretation of the result	Calculated degree of hearing loss	Conventional test	Test using the app at my primary care physician's office	Assistance at certain elements of the procedure (partial assistance)	Incorrect (all elements incorrect)
14	Women	46	Secondary	Pensioner	Fair	First examination	No	Every day	8.75	3.75	5	5	Normal	Normal	Normal	Normal	Very interesting	For the most part, the ability to change preferences is sufficient	High visual appeal, good quality graphics	Easy to learn how to use the app, instructions are clear and easy to read	The result obtained is acceptable, but some information can be unclear	Yes, the information is presented in both a comprehensive and concise manner	Device calibration	Description	Conventional test	Conventional test in an audiology clinic	A fully self-performed test (independently)	Correct (all elements correct)
15	Men	73	Primary	Pensioner	Fair	Several years ago	No	Do not use	28.75	35	31.25	28.75	Mild HL	Moderate HL	Mild HL	Mild HL	OK, neither interesting nor uninteresting	The app does not allow any customization of preferred features	Average visual appeal, graphics of moderate quality	Difficult, limited instructions, menu icons are confusing and complicated	The result obtained is completely unclear/ unintelligible	No, the amount of information is minimal and confusing	Interpretation of the result	Description	Conventional test	Test using the app at my primary care physician's office	Testing entirely by another person (full assistance)	Incorrect (all elements incorrect)
16	Men	74	Secondary	Pensioner	Fair	First examination	No	Do not use	27.5	31.25	27.5	30	Mild HL	Mild HL	Mild HL	Mild HL	OK, neither interesting nor uninteresting	The app does not allow any customization of preferred features	Average visual appeal, graphics of moderate quality	Difficult, limited instructions, menu icons are confusing and complicated	The result obtained is completely unclear/ unintelligible	No, the amount of information is minimal and confusing	Interpretation of the result	Description	Conventional test	Test using the app at my primary care physician's office	Testing entirely by another person (full assistance)	Incorrect (all elements incorrect)
17	Men	49	Primary	Pensioner	Fair	Several years ago	No	Every day	20	16.25	25	35	Mild HL	Normal	Mild HL	Moderate HL	Boring, the app was not interesting	Allows multiple customization options	Average visual appeal, graphics of moderate quality	Suitable for use after some time learning how to use it	The result obtained is acceptable, but some information can be unclear	Yes, mostly a wide range of information and no unnecessary details	Installing the app	Description	Conventional test	Conventional test in an audiology clinic	Assistance at certain elements of the procedure (partial assistance)	Incorrect (all elements incorrect)
18	Women	84	Primary	Pensioner	Good/very good	First examination	No	Do not use	30	40	33.75	40	Mild HL	Moderate HL	Mild HL	Moderate HL	OK, neither interesting nor uninteresting	The app does not allow any customization of preferred features	Average visual appeal, graphics of moderate quality	Difficult, limited instructions, menu icons are confusing and complicated	The result obtained is completely unclear/ unintelligible	No, the amount of information is minimal and confusing	Performing the test	Description	Conventional test	Conventional test in an audiology clinic	Testing entirely by another person (full assistance)	Incorrect (all elements incorrect)
19	Women	44	Tertiary	Professionally active	Fair	Several years ago	No	Every day	8.75	8.75	5	6.25	Normal	Normal	Normal	Normal	OK, neither interesting nor uninteresting	For the most part, the ability to change preferences is sufficient	High visual appeal, good quality graphics	Able to use app immediately; the system is intuitive, simple	The result obtained is completely clear, there were no problems with understanding it	Yes, mostly a wide range of information and no unnecessary details	Interpretation of the result	Audiogram (graph)	Conventional test	Conventional test in an audiology clinic	Assistance at certain elements of the procedure (partial assistance)	Partially correct
20	Women	67	Tertiary	Pensioner	Good/very good	First examination	No	Every day	23.75	22.5	22.5	58.75	Mild HL	Mild HL	Mild HL	Moderately severe HL	OK, neither interesting nor uninteresting	The app does not allow any customization of preferred features	Average visual appeal, graphics of moderate quality	Suitable for use after a long time of learning to operate	The result obtained is completely unclear/ unintelligible	No, the amount of information is minimal and confusing	Interpretation of the result	Description	Conventional test	Conventional test in an audiology clinic	Assistance at certain elements of the procedure (partial assistance)	Partially correct
21	Women	19	Primary	Student	Bad/very bad	First examination	No	Every day	15	15	6.25	5	Normal	Normal	Normal	Normal	OK, neither interesting nor uninteresting	Allows full customization	High visual appeal, good quality graphics	Able to use app immediately; the system is intuitive, simple	The result obtained is acceptable, but some information can be unclear	Yes, the information is presented in both a comprehensive and concise manner	Interpretation of the result	Calculated degree of hearing loss	Using the app	Test using the app at my primary care physician's office	A fully self-performed test (independently)	Partially correct
22	Men	44	Tertiary	Professionally active	Fair	First examination	No	Every day	21.25	23.75	8.75	8.75	Mild HL	Mild HL	Normal	Normal	Very interesting	Allows multiple customization options	High visual appeal, good quality graphics	Easy to learn how to use the app, instructions are clear and easy to read	The result obtained is completely clear, there were no problems with understanding it	Yes, the information is presented in both a comprehensive and concise manner	Device calibration	Audiogram (graph)	Using the app	Test using the app at my primary care physician's office	Assistance at certain elements of the procedure (partial assistance)	Correct (all elements correct)
23	Women	20	Secondary	Student	Good/very good	First examination	No	Every day	0	0	0	0	Normal	Normal	Normal	Normal	Very interesting	Allows full customization	High visual appeal, good quality graphics	Able to use app immediately; the system is intuitive, simple	The result obtained is completely clear, there were no problems with understanding it	Yes, the information is presented in both a comprehensive and concise manner	Interpretation of the result	Description	Conventional test	Conventional test in an audiology clinic	A fully self-performed test (independently)	Correct (all elements correct)
24	Men	22	Secondary	Professionally active	Good/very good	First examination	No	Every day	0	3.75	5	6.25	Normal	Normal	Normal	Normal	Very interesting	Allows full customization	Very high visual appeal, graphics professionally designed	Able to use app immediately; the system is intuitive, simple	The result obtained is completely clear, there were no problems with understanding it	Yes, the information is presented in both a comprehensive and concise manner	Installing the app	Audiogram (graph)	Using the app	Test using the app at my primary care physician's office	A fully self-performed test (independently)	Partially correct
25	Men	84	Primary	Pensioner	Fair	First examination	No	Do not use	53.75	51.25	56.25	52.5	Moderately severe HL	Moderately severe HL	Moderately severe HL	Moderately severe HL	OK, neither interesting nor uninteresting	The app does not allow any customization of preferred features	Average visual appeal, graphics of moderate quality	Difficult, limited instructions, menu icons are confusing and complicated	The result obtained is completely unclear/ unintelligible	No, the amount of information is minimal and confusing	Performing the test	Description	Conventional test	Conventional test in an audiology clinic	Testing entirely by another person (full assistance)	Incorrect (all elements incorrect)
26	Men	50	Vocational	Professionally active	Fair	First examination	No	Do not use	8.75	20	10	12.5	Normal	Mild HL	Normal	Normal	Moderately interesting	Allows multiple customization options	Average visual appeal, graphics of moderate quality	Easy to learn how to use the app, instructions are clear and easy to read	The result obtained is completely clear, there were no problems with understanding it	Yes, the information is presented in both a comprehensive and concise manner	Interpretation of the result	Audiogram (graph)	Conventional test	Test using the app at my primary care physician's office	Assistance at certain elements of the procedure (partial assistance)	Partially correct
27	Men	39	Primary	Professionally active	Good/very good	Regularly	No	Every day	6.25	7.5	8.75	7.5	Normal	Normal	Normal	Normal	OK, neither interesting nor uninteresting	The app does not allow any customization of preferred features	Little visual appeal, visually boring, low quality graphics	Suitable for use after some time learning how to use it	The result obtained is completely unclear/ unintelligible	No, the amount of information is minimal and confusing	Performing the test	Description	Conventional test	Conventional test in an audiology clinic	A fully self-performed test (independently)	Partially correct
28	Women	37	Tertiary	Unemployed	Good/very good	First examination	No	Every day	8.75	15	6.25	8.75	Normal	Normal	Normal	Normal	Moderately interesting	For the most part, the ability to change preferences is sufficient	Average visual appeal, graphics of moderate quality	Able to use app immediately; the system is intuitive, simple	The result obtained is completely clear, there were no problems with understanding it	Yes, mostly a wide range of information and no unnecessary details	Interpretation of the result	Audiogram (graph)	Conventional test	Test using the app at my primary care physician's office	A fully self-performed test (independently)	Partially correct
29	Men	62	Vocational	Professionally active	Fair	First examination	No	Several times a week	12.5	13.75	12.5	12.5	Normal	Normal	Normal	Normal	Moderately interesting	For the most part, the ability to change preferences is sufficient	Average visual appeal, graphics of moderate quality	Easy to learn how to use the app, instructions are clear and easy to read	The result obtained is completely clear, there were no problems with understanding it	Yes, mostly a wide range of information and no unnecessary details	Saving the test result	Calculated degree of hearing loss	Conventional test	Test using the app at my primary care physician's office	Assistance at certain elements of the procedure (partial assistance)	Partially correct
30	Women	35	Primary	Professionally active	Good/very good	First examination	No	Every day	2.5	5	5	8.75	Normal	Normal	Normal	Normal	Very interesting	Allows multiple customization options	Average visual appeal, graphics of moderate quality	Suitable for use after some time learning how to use it	The result obtained is acceptable, but some information can be unclear	Yes, mostly a wide range of information and no unnecessary details	Saving the test result	Calculated degree of hearing loss	Using the app	Test using the app at my primary care physician's office	A fully self-performed test (independently)	Incorrect (all elements incorrect)
31	Men	81	Vocational	Pensioner	Fair	Several years ago	No	Do not use	61.25	62.5	62.5	67.5	Moderately severe HL	Moderately severe HL	Moderately severe HL	Severe HL	OK, neither interesting nor uninteresting	The app does not allow any customization of preferred features	Average visual appeal, graphics of moderate quality	Easy to learn how to use the app, instructions are clear and easy to read	The result obtained is completely clear, there were no problems with understanding it	Yes, the information is presented in both a comprehensive and concise manner	Installing the app	Calculated degree of hearing loss	Conventional test	Conventional test in an audiology clinic	Testing entirely by another person (full assistance)	Partially correct
32	Women	64	Secondary	Pensioner	Fair	First examination	No	Every day	18.75	18.75	11.25	11.25	Normal	Normal	Normal	Normal	Moderately interesting	For the most part, the options for preferences is insufficient	Average visual appeal, graphics of moderate quality	Difficult, limited instructions, menu icons are confusing and complicated	The result obtained is completely unclear/ unintelligible	No, the amount of information is insufficient and it can be confusing	Interpretation of the result	Calculated degree of hearing loss	Conventional test	Conventional test in an audiology clinic	Assistance at certain elements of the procedure (partial assistance)	Incorrect (all elements incorrect)
33	Women	57	Vocational	Pensioner	Good/very good	Regularly	No	Every day	5	18.75	7.5	12.5	Normal	Normal	Normal	Normal	Very interesting	Allows full customization	Very high visual appeal, graphics professionally designed	Able to use app immediately; the system is intuitive, simple	The result obtained is completely clear, there were no problems with understanding it	Yes, the information is presented in both a comprehensive and concise manner	Installing the app	Description	Conventional test	Conventional test in an audiology clinic	Assistance at certain elements of the procedure (partial assistance)	Partially correct
34	Women	74	Secondary	Pensioner	Fair	Several years ago	No	Several times a week	22.5	27.5	28.75	35	Mild HL	Mild HL	Mild HL	Moderate HL	Moderately interesting	The app does not allow any customization of preferred features	Average visual appeal, graphics of moderate quality	Suitable for use after some time learning how to use it	The result obtained is acceptable, but some information can be unclear	Yes, mostly a wide range of information and no unnecessary details	Installing the app	Description	Conventional test	Conventional test in an audiology clinic	Assistance at certain elements of the procedure (partial assistance)	Partially correct
35	Women	38	Secondary	Professionally active	Good/very good	First examination	No	Every day	6.25	10	5	11.25	Normal	Normal	Normal	Normal	Very interesting	For the most part, the ability to change preferences is sufficient	High visual appeal, good quality graphics	Easy to learn how to use the app, instructions are clear and easy to read	The result obtained is mostly clear, with minor problems in understanding some information	Yes, mostly a wide range of information and no unnecessary details	Interpretation of the result	Description	Conventional test	Conventional test in an audiology clinic	A fully self-performed test (independently)	Correct (all elements correct)
36	Men	46	Secondary	Professionally active	Good/very good	Several years ago	No	Every day	36.25	27.5	28.75	21.25	Moderate HL	Mild HL	Mild HL	Mild HL	Moderately interesting	Allows full customization	High visual appeal, good quality graphics	Easy to learn how to use the app, instructions are clear and easy to read	The result obtained is mostly clear, with minor problems in understanding some information	OK, but not comprehensive or concise	Saving the test result	Description	Conventional test	Test using the app at my primary care physician's office	A fully self-performed test (independently)	Incorrect (all elements incorrect)
37	Women	62	Vocational	Pensioner	Bad/very bad	Regularly	No	Every day	33.75	38.75	21.25	25	Mild HL	Moderate HL	Mild HL	Mild HL	Very interesting	The app does not allow any customization of preferred features	High visual appeal, good quality graphics	Suitable for use after some time learning how to use it	The result obtained is acceptable, but some information can be unclear	Yes, the information is presented in both a comprehensive and concise manner	Installing the app	Calculated degree of hearing loss	Conventional test	Conventional test in an audiology clinic	Assistance at certain elements of the procedure (partial assistance)	Partially correct
38	Women	76	Tertiary	Professionally active	Good/very good	Several years ago	No	Less than once a month	36.25	38.75	38.75	35	Moderate HL	Moderate HL	Moderate HL	Moderate HL	Moderately interesting	Allows multiple customization options	Average visual appeal, graphics of moderate quality	Suitable for use after some time learning how to use it	The result obtained is acceptable, but some information can be unclear	OK, but not comprehensive or concise	Saving the test result	Calculated degree of hearing loss	Using the app	Conventional test in an audiology clinic	Testing entirely by another person (full assistance)	Partially correct
39	Women	78	Tertiary	Pensioner	Good/very good	Several years ago	No	Several times a week	8.75	12.5	6.25	12.5	Normal	Normal	Normal	Normal	Moderately interesting	The app does not allow any customization of preferred features	Average visual appeal, graphics of moderate quality	Difficult, limited instructions, menu icons are confusing and complicated	The result obtained is mostly unclear, missing a lot of relevant information	No, the amount of information is insufficient and it can be confusing	Installing the app	Description	Conventional test	Conventional test in an audiology clinic	Assistance at certain elements of the procedure (partial assistance)	Incorrect (all elements incorrect)
40	Women	68	Secondary	Pensioner	Fair	First examination	No	Every day	21.25	21.25	25	23.75	Mild HL	Mild HL	Mild HL	Mild HL	Moderately interesting	For the most part, the ability to change preferences is sufficient	Average visual appeal, graphics of moderate quality	Suitable for use after some time learning how to use it	The result obtained is mostly clear, with minor problems in understanding some information	No, the amount of information is insufficient and it can be confusing	Interpretation of the result	Description	Conventional test	Conventional test in an audiology clinic	Assistance at certain elements of the procedure (partial assistance)	Partially correct
41	Women	68	Tertiary	Pensioner	Good/very good	Several years ago	No	Every day	21.25	21.25	17.5	17.5	Mild HL	Mild HL	Normal	Normal	Moderately interesting	For the most part, the ability to change preferences is sufficient	Average visual appeal, graphics of moderate quality	Suitable for use after some time learning how to use it	The result obtained is mostly clear, with minor problems in understanding some information	No, the amount of information is insufficient and it can be confusing	Device calibration	Audiogram (graph)	Conventional test	Conventional test in an audiology clinic	Assistance at certain elements of the procedure (partial assistance)	Partially correct
42	Men	74	Tertiary	Pensioner	Good/very good	Several years ago	No	Less than once a month	25	33.75	31.25	38.75	Mild HL	Mild HL	Mild HL	Moderate HL	Moderately interesting	Allows multiple customization options	Average visual appeal, graphics of moderate quality	Suitable for use after some time learning how to use it	The result obtained is mostly clear, with minor problems in understanding some information	OK, but not comprehensive or concise	Installing the app	Description	Conventional test	Conventional test in an audiology clinic	Assistance at certain elements of the procedure (partial assistance)	Partially correct
43	Women	78	Tertiary	Pensioner	Good/very good	First examination	No	Several times a week	17.5	56.25	21.25	16.25	Normal	Moderately severe HL	Mild HL	Normal	Moderately interesting	For the most part, the ability to change preferences is sufficient	High visual appeal, good quality graphics	Difficult, limited instructions, menu icons are confusing and complicated	The result obtained is acceptable, but some information can be unclear	OK, but not comprehensive or concise	Installing the app	Audiogram (graph)	No preference	Conventional test in an audiology clinic	Assistance at certain elements of the procedure (partial assistance)	Partially correct
44	Men	88	Vocational	Pensioner	Bad/very bad	First examination	No	Do not use	75	75	75	68.75	Severe HL	Severe HL	Severe HL	Severe HL	Boring, the app was not interesting	The app does not allow any customization of preferred features	Lack of visual appeal, unpleasant appearance, graphics look amateurish	Difficult, limited instructions, menu icons are confusing and complicated	The result obtained is completely unclear/ unintelligible	No, the amount of information is minimal and confusing	Installing the app	Description	Conventional test	Conventional test in an audiology clinic	Testing entirely by another person (full assistance)	Incorrect (all elements incorrect)
45	Women	80	Primary	Pensioner	Fair	First examination	No	Do not use	32.5	33.75	32.5	36.25	Mild HL	Mild HL	Mild HL	Moderate HL	OK, neither interesting nor uninteresting	The app does not allow any customization of preferred features	Average visual appeal, graphics of moderate quality	Difficult, limited instructions, menu icons are confusing and complicated	The result obtained is completely unclear/ unintelligible	No, the amount of information is minimal and confusing	Installing the app	Description	Conventional test	Conventional test in an audiology clinic	Testing entirely by another person (full assistance)	Incorrect (all elements incorrect)
46	Women	80	Tertiary	Pensioner	Good/very good	Several years ago	No	Every day	41.25	43.75	50	55	Moderate HL	Moderate HL	Moderately severe HL	Moderately severe HL	Very interesting	Allows multiple customization options	High visual appeal, good quality graphics	Easy to learn how to use the app, instructions are clear and easy to read	The result obtained is completely clear, there were no problems with understanding it	Yes, the information is presented in both a comprehensive and concise manner	Installing the app	Audiogram (graph)	Using the app	Conventional test in an audiology clinic	Assistance at certain elements of the procedure (partial assistance)	Partially correct
47	Women	53	Secondary	Professionally active	Good/very good	First examination	No	Every day	3.75	5	10	8.75	Normal	Normal	Normal	Normal	Moderately interesting	For the most part, the ability to change preferences is sufficient	High visual appeal, good quality graphics	Able to use app immediately; the system is intuitive, simple	The result obtained is completely clear, there were no problems with understanding it	Yes, mostly a wide range of information and no unnecessary details	Saving the test result	Audiogram (graph)	Conventional test	Conventional test in an audiology clinic	A fully self-performed test (independently)	Correct (all elements correct)
48	Men	54	Secondary	Professionally active	Good/very good	First examination	No	Every day	5	11.25	17.5	22.5	Normal	Normal	Normal	Mild HL	OK, neither interesting nor uninteresting	The app does not allow any customization of preferred features	High visual appeal, good quality graphics	Easy to learn how to use the app, instructions are clear and easy to read	The result obtained is completely clear, there were no problems with understanding it	Yes, mostly a wide range of information and no unnecessary details	Saving the test result	Audiogram (graph)	Conventional test	Conventional test in an audiology clinic	A fully self-performed test (independently)	Partially correct
49	Women	16	Primary	Student	Good/very good	First examination	No	Every day	7.5	2.5	28.75	31.25	Normal	Normal	Mild HL	Mild HL	Moderately interesting	The app does not allow any customization of preferred features	High visual appeal, good quality graphics	Easy to learn how to use the app, instructions are clear and easy to read	The result obtained is mostly clear, with minor problems in understanding some information	OK, but not comprehensive or concise	Interpretation of the result	Description	Conventional test	Conventional test in an audiology clinic	A fully self-performed test (independently)	Partially correct
50	Women	49	Secondary	Professionally active	Good/very good	First examination	No	Several times a month	20	31.25	26.25	12.5	Mild HL	Mild HL	Mild HL	Normal	Very interesting	Allows multiple customization options	Very high visual appeal, graphics professionally designed	Easy to learn how to use the app, instructions are clear and easy to read	The result obtained is completely clear, there were no problems with understanding it	Yes, the information is presented in both a comprehensive and concise manner	Saving the test result	Audiogram (graph)	Using the app	Test using the app at my primary care physician's office	Assistance at certain elements of the procedure (partial assistance)	Partially correct
51	Women	73	Secondary	Pensioner	Fair	Several years ago	No	Several times a week	23.75	31.25	25	26.25	Mild HL	Mild HL	Mild HL	Mild HL	Moderately interesting	For the most part, the ability to change preferences is sufficient	Average visual appeal, graphics of moderate quality	Easy to learn how to use the app, instructions are clear and easy to read	The result obtained is mostly clear, with minor problems in understanding some information	Yes, mostly a wide range of information and no unnecessary details	Installing the app	Audiogram (graph)	Using the app	Test using the app at my primary care physician's office	Assistance at certain elements of the procedure (partial assistance)	Partially correct
52	Women	23	Tertiary	Student	Good/very good	First examination	No	Every day	0	3.75	6.25	7.5	Normal	Normal	Normal	Normal	Very interesting	The app does not allow any customization of preferred features	High visual appeal, good quality graphics	Able to use app immediately; the system is intuitive, simple	The result obtained is completely clear, there were no problems with understanding it	Yes, the information is presented in both a comprehensive and concise manner	Saving the test result	Description	Conventional test	Test using the app at my primary care physician's office	A fully self-performed test (independently)	Correct (all elements correct)
53	Women	74	Secondary	Pensioner	Fair	Regularly	Yes	Several times a week	47.5	26.25	48.75	42.5	Moderate HL	Mild HL	Moderate HL	Moderate HL	Moderately interesting	For the most part, the ability to change preferences is sufficient	Average visual appeal, graphics of moderate quality	Difficult, limited instructions, menu icons are confusing and complicated	The result obtained is mostly clear, with minor problems in understanding some information	Yes, mostly a wide range of information and no unnecessary details	Saving the test result	Audiogram (graph)	Conventional test	Conventional test in an audiology clinic	Assistance at certain elements of the procedure (partial assistance)	Partially correct
54	Women	44	Secondary	Professionally active	Fair	First examination	No	Every day	10	16.25	3.75	8.75	Normal	Normal	Normal	Normal	OK, neither interesting nor uninteresting	For the most part, the ability to change preferences is sufficient	High visual appeal, good quality graphics	Suitable for use after some time learning how to use it	The result obtained is acceptable, but some information can be unclear	No, the amount of information is insufficient and it can be confusing	Interpretation of the result	Description	Conventional test	Conventional test in an audiology clinic	A fully self-performed test (independently)	Partially correct
55	Women	59	Secondary	Professionally active	Fair	First examination	No	Every day	17.5	21.25	10	7.5	Normal	Mild HL	Normal	Normal	OK, neither interesting nor uninteresting	Allows multiple customization options	High visual appeal, good quality graphics	Able to use app immediately; the system is intuitive, simple	The result obtained is completely clear, there were no problems with understanding it	Yes, the information is presented in both a comprehensive and concise manner	Saving the test result	Description	Conventional test	Conventional test in an audiology clinic	Assistance at certain elements of the procedure (partial assistance)	Incorrect (all elements incorrect)
56	Women	67	Secondary	Pensioner	Good/very good	First examination	No	Every day	31.25	31.25	36.25	31.25	Mild HL	Mild HL	Moderate HL	Mild HL	Moderately interesting	The app does not allow any customization of preferred features	Little visual appeal, visually boring, low quality graphics	Difficult, limited instructions, menu icons are confusing and complicated	The result obtained is completely unclear/ unintelligible	No, the amount of information is minimal and confusing	Interpretation of the result	Description	Conventional test	Conventional test in an audiology clinic	Assistance at certain elements of the procedure (partial assistance)	Incorrect (all elements incorrect)
57	Men	60	Secondary	Professionally active	Fair	Several years ago	No	Every day	45	35	57.5	15	Moderate HL	Moderate HL	Moderately severe HL	Normal	Very interesting	Allows full customization	High visual appeal, good quality graphics	Easy to learn how to use the app, instructions are clear and easy to read	The result obtained is completely clear, there were no problems with understanding it	Yes, mostly a wide range of information and no unnecessary details	Interpretation of the result	Calculated degree of hearing loss	Conventional test	Test using the app at my primary care physician's office	Assistance at certain elements of the procedure (partial assistance)	Incorrect (all elements incorrect)
58	Women	48	Secondary	Professionally active	Good/very good	First examination	No	Every day	11.25	13.75	11.25	11.25	Normal	Normal	Normal	Normal	Moderately interesting	The app does not allow any customization of preferred features	Very high visual appeal, graphics professionally designed	Suitable for use after some time learning how to use it	The result obtained is mostly unclear, missing a lot of relevant information	No, the amount of information is insufficient and it can be confusing	Interpretation of the result	Description	Conventional test	Conventional test in an audiology clinic	Assistance at certain elements of the procedure (partial assistance)	Incorrect (all elements incorrect)
59	Women	48	Tertiary	Professionally active	Fair	First examination	No	Every day	12.5	18.75	5	12.5	Normal	Normal	Normal	Normal	Very interesting	Allows full customization	High visual appeal, good quality graphics	Able to use app immediately; the system is intuitive, simple	The result obtained is mostly clear, with minor problems in understanding some information	Yes, mostly a wide range of information and no unnecessary details	Saving the test result	Description	Conventional test	Conventional test in an audiology clinic	Assistance at certain elements of the procedure (partial assistance)	Partially correct
60	Men	55	Vocational	Professionally active	Fair	Several years ago	No	Several times a month	85	51.25	85	48.75	Profound HL	Moderately severe HL	Profound HL	Moderate HL	Moderately interesting	For the most part, the ability to change preferences is sufficient	Average visual appeal, graphics of moderate quality	Suitable for use after some time learning how to use it	The result obtained is mostly clear, with minor problems in understanding some information	OK, but not comprehensive or concise	Performing the test	Description	Conventional test	Conventional test in an audiology clinic	Testing entirely by another person (full assistance)	Incorrect (all elements incorrect)
61	Women	68	Secondary	Pensioner	Good/very good	First examination	No	Every day	33.75	55	37.5	36.25	Mild HL	Moderately severe HL	Moderate HL	Moderate HL	Very interesting	The app does not allow any customization of preferred features	High visual appeal, good quality graphics	Easy to learn how to use the app, instructions are clear and easy to read	The result obtained is acceptable, but some information can be unclear	OK, but not comprehensive or concise	Installing the app	Audiogram (graph)	Using the app	Test using the app at my primary care physician's office	Assistance at certain elements of the procedure (partial assistance)	Incorrect (all elements incorrect)
62	Women	46	Tertiary	Professionally active	Good/very good	First examination	No	Every day	12.5	6.25	5	7.5	Normal	Normal	Normal	Normal	Moderately interesting	The app does not allow any customization of preferred features	Average visual appeal, graphics of moderate quality	Suitable for use after some time learning how to use it	The result obtained is acceptable, but some information can be unclear	No, the amount of information is insufficient and it can be confusing	Interpretation of the result	Description	Conventional test	Conventional test in an audiology clinic	Assistance at certain elements of the procedure (partial assistance)	Correct (all elements correct)
63	Women	44	Tertiary	Professionally active	Good/very good	Regularly	No	Every day	2.5	40	1.25	52.5	Normal	Moderate HL	Normal	Moderately severe HL	Mostly uninteresting	The app does not allow any customization of preferred features	Average visual appeal, graphics of moderate quality	Suitable for use after some time learning how to use it	The result obtained is completely unclear/ unintelligible	No, the amount of information is insufficient and it can be confusing	Interpretation of the result	Calculated degree of hearing loss	Conventional test	Conventional test in an audiology clinic	A fully self-performed test (independently)	Incorrect (all elements incorrect)
64	Women	45	Secondary	Unemployed	Good/very good	Several years ago	No	Every day	21.25	15	15	18.75	Mild HL	Normal	Normal	Normal	Moderately interesting	Allows multiple customization options	High visual appeal, good quality graphics	Easy to learn how to use the app, instructions are clear and easy to read	The result obtained is acceptable, but some information can be unclear	OK, but not comprehensive or concise	Interpretation of the result	Calculated degree of hearing loss	Conventional test	Conventional test in an audiology clinic	A fully self-performed test (independently)	Partially correct
65	Women	16	Primary	Student	Good/very good	First examination	No	Every day	3.75	5	2.5	0	Normal	Normal	Normal	Normal	Very interesting	For the most part, the ability to change preferences is sufficient	High visual appeal, good quality graphics	Easy to learn how to use the app, instructions are clear and easy to read	The result obtained is completely clear, there were no problems with understanding it	Yes, mostly a wide range of information and no unnecessary details	Saving the test result	Audiogram (graph)	No preference	Conventional test in an audiology clinic	Assistance at certain elements of the procedure (partial assistance)	Correct (all elements correct)
66	Women	44	Tertiary	Unemployed	Good/very good	Several years ago	No	Every day	17.5	30	8.75	12.5	Normal	Mild HL	Normal	Normal	Moderately interesting	For the most part, the options for preferences is insufficient	Lack of visual appeal, unpleasant appearance, graphics look amateurish	Able to use app immediately; the system is intuitive, simple	The result obtained is mostly unclear, missing a lot of relevant information	No, the amount of information is minimal and confusing	Installing the app	Description	Conventional test	Conventional test in an audiology clinic	Assistance at certain elements of the procedure (partial assistance)	Partially correct
67	Women	36	Secondary	Unemployed	Good/very good	Regularly	Yes	Every day	23.75	10	62.5	43.75	Mild HL	Normal	Moderately severe HL	Moderate HL	Very interesting	Allows full customization	Very high visual appeal, graphics professionally designed	Able to use app immediately; the system is intuitive, simple	The result obtained is completely clear, there were no problems with understanding it	Yes, mostly a wide range of information and no unnecessary details	Performing the test	Calculated degree of hearing loss	Conventional test	Conventional test in an audiology clinic	A fully self-performed test (independently)	Correct (all elements correct)
68	Men	32	Primary	Professionally active	Good/very good	Regularly	No	Every day	37.5	1.25	48.75	5	Moderate HL	Normal	Moderate HL	Normal	Very interesting	Allows full customization	Very high visual appeal, graphics professionally designed	Able to use app immediately; the system is intuitive, simple	The result obtained is completely clear, there were no problems with understanding it	Yes, the information is presented in both a comprehensive and concise manner	Saving the test result	Description	Conventional test	Test using the app at my primary care physician's office	A fully self-performed test (independently)	Correct (all elements correct)
69	Women	35	Secondary	Professionally active	Fair	First examination	No	Every day	6.25	1.25	2.5	2.5	Normal	Normal	Normal	Normal	OK, neither interesting nor uninteresting	For the most part, the ability to change preferences is sufficient	Little visual appeal, visually boring, low quality graphics	Easy to learn how to use the app, instructions are clear and easy to read	The result obtained is acceptable, but some information can be unclear	OK, but not comprehensive or concise	Interpretation of the result	Calculated degree of hearing loss	Conventional test	Conventional test in an audiology clinic	Assistance at certain elements of the procedure (partial assistance)	Partially correct
70	Men	43	Secondary	Professionally active	Fair	Several years ago	No	Every day	31.25	23.75	30	21.25	Mild HL	Mild HL	Mild HL	Mild HL	OK, neither interesting nor uninteresting	For the most part, the ability to change preferences is sufficient	Average visual appeal, graphics of moderate quality	Suitable for use after some time learning how to use it	The result obtained is mostly clear, with minor problems in understanding some information	Yes, mostly a wide range of information and no unnecessary details	Installing the app	Description	Conventional test	Conventional test in an audiology clinic	Assistance at certain elements of the procedure (partial assistance)	Partially correct
71	Men	59	Vocational	Professionally active	Good/very good	Several years ago	No	Do not use	25	32.5	35	28.75	Mild HL	Mild HL	Moderate HL	Mild HL	Moderately interesting	Allows multiple customization options	Average visual appeal, graphics of moderate quality	Suitable for use after some time learning how to use it	The result obtained is mostly clear, with minor problems in understanding some information	No, the amount of information is insufficient and it can be confusing	Interpretation of the result	Description	Conventional test	Conventional test in an audiology clinic	Assistance at certain elements of the procedure (partial assistance)	Partially correct
72	Women	70	Secondary	Pensioner	Good/very good	Several years ago	No	Every day	38.75	38.75	37.5	38.75	Moderate HL	Moderate HL	Moderate HL	Moderate HL	Very interesting	For the most part, the ability to change preferences is sufficient	High visual appeal, good quality graphics	Suitable for use after some time learning how to use it	The result obtained is mostly clear, with minor problems in understanding some information	Yes, mostly a wide range of information and no unnecessary details	Saving the test result	Description	Using the app	Conventional test in an audiology clinic	Assistance at certain elements of the procedure (partial assistance)	Partially correct
73	Women	59	Secondary	Professionally active	Good/very good	First examination	No	Every day	11.25	6.25	2.5	5	Normal	Normal	Normal	Normal	Moderately interesting	For the most part, the ability to change preferences is sufficient	Average visual appeal, graphics of moderate quality	Suitable for use after some time learning how to use it	The result obtained is completely clear, there were no problems with understanding it	Yes, the information is presented in both a comprehensive and concise manner	Saving the test result	Calculated degree of hearing loss	No preference	Test using the app at my primary care physician's office	Assistance at certain elements of the procedure (partial assistance)	Partially correct
74	Women	47	Secondary	Professionally active	Fair	First examination	No	Every day	15	11.25	11.25	11.25	Normal	Normal	Normal	Normal	Very interesting	For the most part, the ability to change preferences is sufficient	High visual appeal, good quality graphics	Easy to learn how to use the app, instructions are clear and easy to read	The result obtained is acceptable, but some information can be unclear	No, the amount of information is minimal and confusing	Interpretation of the result	Calculated degree of hearing loss	Conventional test	Conventional test in an audiology clinic	Assistance at certain elements of the procedure (partial assistance)	Partially correct
75	Women	47	Secondary	Professionally active	Fair	First examination	No	Every day	12.5	42.5	13.75	11.25	Normal	Moderate HL	Normal	Normal	Very interesting	Allows full customization	Very high visual appeal, graphics professionally designed	Easy to learn how to use the app, instructions are clear and easy to read	The result obtained is completely clear, there were no problems with understanding it	Yes, the information is presented in both a comprehensive and concise manner	Installing the app	Audiogram (graph)	Using the app	Test using the app at my primary care physician's office	Assistance at certain elements of the procedure (partial assistance)	Partially correct
76	Women	38	Tertiary	Unemployed	Fair	First examination	No	Every day	0	2.5	6.25	3.75	Normal	Normal	Normal	Normal	Very interesting	Allows multiple customization options	High visual appeal, good quality graphics	Easy to learn how to use the app, instructions are clear and easy to read	The result obtained is mostly clear, with minor problems in understanding some information	Yes, mostly a wide range of information and no unnecessary details	Interpretation of the result	Audiogram (graph)	Conventional test	Test using the app at my primary care physician's office	Assistance at certain elements of the procedure (partial assistance)	Partially correct
77	Women	52	Vocational	Professionally active	Fair	Several years ago	No	Every day	16.25	15	10	7.5	Normal	Normal	Normal	Normal	Moderately interesting	For the most part, the ability to change preferences is sufficient	High visual appeal, good quality graphics	Able to use app immediately; the system is intuitive, simple	The result obtained is mostly clear, with minor problems in understanding some information	Yes, mostly a wide range of information and no unnecessary details	Interpretation of the result	Audiogram (graph)	Conventional test	Conventional test in an audiology clinic	A fully self-performed test (independently)	Correct (all elements correct)
